# Supplementary material for: Improving the Ionic Conductivity of PEGDMA-Based Polymer Electrolytes by Reducing the Interfacial Resistance for LIBs
Source: Polymers (Basel). 2022 Aug 23;14(17):3443. doi: 10.3390/polym14173443 (PMC9460516; doi:10.3390/polym14173443)
Supplement: Supplementary file 1 [file polymers-14-03443-s001.zip]

Archive with 1 entries (1 files):
- polymers-1871968-supplementary.pdf
